# Supplementary material for: Population Perspectives on Impact of the COVID-19 Pandemic on Essential Health Services—Behavioral Insights from the Federation of Bosnia and Herzegovina
Source: Behav Sci (Basel). 2022 Dec 3;12(12):495. doi: 10.3390/bs12120495 (PMC9774738; doi:10.3390/bs12120495)
Supplement: Supplementary file 1 [file behavsci-12-00495-s001.zip]

Archive with 1 entries (1 files):
- behavsci-1968302-supplementary.pdf
